# Supplementary material for: Adverse events following single dose treatment of lymphatic filariasis: Observations from a review of the literature
Source: PLoS Negl Trop Dis. 2018 May 16;12(5):e0006454. doi: 10.1371/journal.pntd.0006454 (PMC5973625; doi:10.1371/journal.pntd.0006454)
Supplement: S2 Table — (XLSX) [file pntd.0006454.s002.xlsx]

## Sheet: Sheet1
Article	Study Type	Surveillance	Treatment Medication	Treatment Group	Group N	Percent MF Positive	Mf Category	LF_spec	geometric_mean_mf/mL	Data Included	AE_%	fever_%	New_adenopathy%	Postural_hypotension%	any_local_react	Limb_swelling	Scrotal_React	New_hydrocele	Rash	Itching	headache_%	myalgia_%	sweating	abdominalpain_%	GI_unspecified	vomiting_%	drowsiness_%	dizziness_%	nausea_%	diarrhea_%	pass_worms	giddiness_%	chestpain_%	fatigue_%	weakness_%	anorexia_%	arthralgia_%	malaise_%	sore_throat	cough_%	Resp_unspec	Lower_respirator	chills%	Hematuria	Polyuria
Addiss 1991	Clinic or Hospital Study with High Quality Surveillance	Active, High Quality	IVM	A (IVM 400)	10	100	100%	Wb	684	Aggregate and Specific	100	100	30	20			40				70	60	50					30						30						10			60
Addiss 1991	Clinic or Hospital Study with High Quality Surveillance	Active, High Quality	IVM	B (IVM 2 x 200)	10	100	100%	Wb	503	Aggregate and Specific	100	100	10	10			30				80	60	30					40						50						30			40
Addiss 1997	Clinic or Hospital Study with High Quality Surveillance	Active, High Quality	ALB	ALB	29	100	100%	Wb	650	Specific only		19									22	11																		11
Addiss 1997	Clinic or Hospital Study with High Quality Surveillance	Active, High Quality	IVM	IVM	28	100	100%	Wb	850	Specific only		74									79	37																		37
Addiss 1997	Clinic or Hospital Study with High Quality Surveillance	Active, High Quality	IA	IVM+ALB	24	100	100%	Wb	650	Specific only		64									64	34																		43
Addiss 1997	Clinic or Hospital Study with High Quality Surveillance	Active, High Quality	Placebo	Placebo	29	100	100%	Wb	400	Specific only		24									41	10																		7
Anto 2011	Community Study with Moderate or Low Quality Surveillance	Passive	IVM	ctrl	15020		Partial	Wb		Aggregate and Specific	0.73	0.0466045	0.0133156			0.0266312			0.0133156	0.0665779	0.0865513	0.0732357		0.0732357		0.0266312		0.0665779	0.0532623	0.0266312				0.0599201	0.0399467	0.0133156			0.00665779					0.0532623
Babu 2005	Community Study with High Quality Surveillance	Active, High Quality	DA	Mf-	10	0	None	Wb		Aggregate and Specific	10	0									0					0		10
Babu 2005	Community Study with High Quality Surveillance	Active, High Quality	DA	Mf+	10	100	100%	Wb		Aggregate and Specific	60	10									10					10		40
Babu 2005	Community Study with High Quality Surveillance	Active, High Quality	DA	Surveillance	483		Partial	Wb		Aggregate and Specific	49.6894	12.2236	0.621118			1.86335	0.621118		0.621118	0	12.2236	7.0559		1.63975		11.7764	0		3.32919	4.32298		29.4161		3.92547
Bockarie 2002	Community Study with Moderate or Low Quality Surveillance	Active, Moderate or Low Quality	DEC	DEC	494		Partial	Wb		Aggregate only	11
Bockarie 2002	Community Study with Moderate or Low Quality Surveillance	Active, Moderate or Low Quality	DI	DEC+IVM	472		Partial	Wb		Aggregate only	20
Cartel 1990 14-1	Clinic or Hospital Study with High Quality Surveillance	Active, High Quality	DEC	DEC	14	100	100%	Wb	978	Aggregate and Specific	71	42.8571								21.4286	35.7143	57.1429													57.1429	35.7143
Cartel 1990 40-1	Clinic or Hospital Study with High Quality Surveillance	Active, High Quality	IVM	IVM aggregate	40	100	100%	Wb	648.6	Aggregate only	72.5
Cartel 1991 58-1	Clinic or Hospital Study with High Quality Surveillance	Active, High Quality	DEC	DEC 3	24	100	100%	Wb	1870	Aggregate only	91.6667
Cartel 1991 58-1	Clinic or Hospital Study with High Quality Surveillance	Active, High Quality	DEC	DEC 6	11	100	100%	Wb	2258	Aggregate only	100
Cartel 1991 58-1	Clinic or Hospital Study with High Quality Surveillance	Active, High Quality	IVM	IVM 100	23	100	100%	Wb	867	Aggregate only	78.2609
Cartel 1991 58-2	Clinic or Hospital Study with High Quality Surveillance	Active, High Quality	DEC	DEC3mg	12	100	100%	Wb	166	Aggregate only	41.6667
Cartel 1991 58-2	Clinic or Hospital Study with High Quality Surveillance	Active, High Quality	IVM	IVM100	12	100	100%	Wb	285	Aggregate only	50
Cartel 1991 58-2	Clinic or Hospital Study with High Quality Surveillance	Active, High Quality	Placebo	Placebo	34	100	100%	Wb	314.754	Aggregate only	20.5882
Cartel 1992	Clinic or Hospital Study with High Quality Surveillance	Active, High Quality	IVM	F	17	100	100%	Wb		Aggregate and Specific	64.7059	41.1765									41.1765	35.2941		5.88235		0		5.88235	11.7647						0	0	47.0588	64.7059		0			0
Cartel 1992	Clinic or Hospital Study with High Quality Surveillance	Active, High Quality	IVM	M	20	100	100%	Wb		Aggregate and Specific	70	40									55	55		0		5		5	5						15	20	45	0		10			45
Cartel 1992 58-3	Clinic or Hospital Study with High Quality Surveillance	Active, High Quality	DEC	DEC 3	12	100	100%	Wb	1682	Aggregate only	66.6667
Cartel 1992 58-3	Clinic or Hospital Study with High Quality Surveillance	Active, High Quality	DEC	DEC 3	12	100	100%	Wb	83	Aggregate only	66.6667
Cartel 1992 58-3	Clinic or Hospital Study with High Quality Surveillance	Active, High Quality	DEC	DEC 6	11	100	100%	Wb	754	Aggregate only	63.6364
Cartel 1992 58-3	Clinic or Hospital Study with High Quality Surveillance	Active, High Quality	IVM	IVM 100	11	100	100%	Wb	403	Aggregate only	69.5652
Cartel 1992 58-3	Clinic or Hospital Study with High Quality Surveillance	Active, High Quality	IVM	IVM 100	12	100	100%	Wb	279	Aggregate only	69.5652
Coutinho 1994	Clinic or Hospital Study with High Quality Surveillance	Active, High Quality	IVM	IVM	43	100	100%	Wb	938.607	Aggregate and Specific	95	88.3721	0	11.6279		0	0		9.30233		67	42	28	12				0.677201	21		19				70	37			32	23		14	51
Das 2001	Community Study with Moderate or Low Quality Surveillance	Active, Moderate or Low Quality	DEC	DEC year 1	715	13.2	Partial	Wb	0.66	Aggregate only	8.1
Das 2001	Community Study with Moderate or Low Quality Surveillance	Active, Moderate or Low Quality	IVM	IVM year 1	611	14.5	Partial	Wb	0.62	Aggregate only	12.3
Das 2001	Community Study with Moderate or Low Quality Surveillance	Active, Moderate or Low Quality	Placebo	Placebo year 1	592	12.9	Partial	Wb	0.58	Aggregate only	2.8
Dembele 2010	Community Study with Moderate or Low Quality Surveillance	Passive	IA	ALB+IVM	22	100	100%	Wb	161	Aggregate and Specific	13.6364					9.09091			4.54545
Dembele 2010	Community Study with Moderate or Low Quality Surveillance	Passive	IA	high dose ALB+IVM	20	100	100%	Wb	195	Aggregate and Specific	5													5
Dreyer 1995	Clinic or Hospital Study with High Quality Surveillance	Active, High Quality	DEC	DEC	22	100	100%	Wb	550	Aggregate and Specific	84	4.5		0			50				50.7463	13.6364			4.5													9.1			22.7
Dreyer 1995	Clinic or Hospital Study with High Quality Surveillance	Active, High Quality	IVM	IVM	33	100	100%	Wb	775	Aggregate and Specific	84	45.5		0			9.1				50.7463	18.1818			18.2													27.3			33.3	3.0303
Dreyer 1995	Clinic or Hospital Study with High Quality Surveillance	Active, High Quality	DI	IVM 20 then DEC 6	12	100	100%	Wb	890	Aggregate and Specific	84
Dreyer 1995 ultrasound	Community Study with Moderate or Low Quality Surveillance	Active, Moderate or Low Quality	IVM	IVM400	15	100	100%	Wb	344	Aggregate only	66.6667						0
Dunyo 2000 - 1	Community Study with High Quality Surveillance	Active, High Quality	ALB	ALB mf-	256	0	None	Wb	0	Aggregate and Specific	8.6	1.17188							0	0.390625	1.5625	0.78125		2.34375						1.5625					1.5625
Dunyo 2000 - 1	Community Study with High Quality Surveillance	Active, High Quality	ALB	ALB mf+	80	100	100%	Wb	1783	Aggregate and Specific	11.3	3.75							0	1.25	1.25	3.75		1.25						0					1.25
Dunyo 2000 - 1	Community Study with High Quality Surveillance	Active, High Quality	IVM	IVM mf-	229	0	None	Wb	0	Aggregate and Specific	8.3	2.18341							0.334448	1.74672	0.873362	2.18341		0.436681						0.436681					0.873362
Dunyo 2000 - 1	Community Study with High Quality Surveillance	Active, High Quality	IVM	IVM mf+	66	100	100%	Wb	2055	Aggregate and Specific	25.8	9.09091							1.51515	3.0303	10.6061	13.6364		0						1.51515					6.06061
Dunyo 2000 - 1	Community Study with High Quality Surveillance	Active, High Quality	IA	IVM+ALB mf-	252	0	None	Wb	0	Aggregate and Specific	7.1	1.5873							0.396825	0.793651	1.19048	2.38095		0						0.793651					0.793651
Dunyo 2000 - 1	Community Study with High Quality Surveillance	Active, High Quality	IA	IVM+ALB mf+	80	100	100%	Wb	1585	Aggregate and Specific	36.3	20							1.25	1.25	17.5	12.5		5						2.5					8.75
Dunyo 2000 - 1	Community Study with High Quality Surveillance	Active, High Quality	Placebo	placebo mf-	244	0	None	Wb	0	Aggregate and Specific	10.2	1.63934							1.22951	0.819672	2.86885	3.27869		0.819672						1.63934					1.22951
Dunyo 2000 - 1	Community Study with High Quality Surveillance	Active, High Quality	Placebo	placebo mf+	70	100	100%	Wb	2277	Aggregate and Specific	11.4	1.42857							1.42857	0	0	2.85714		1.42857						2.85714					1.42857
El Setouhy 2004	Community Study with Moderate or Low Quality Surveillance	Active, Moderate or Low Quality	DA	DEC+ALB aggregate	28	100	100%	Wb	359.1	Specific only		29					11				25	25				4
Fox 2005	Clinic or Hospital Study with High Quality Surveillance	Active, High Quality	ALB	ALB	46	15.8	Partial	Wb	605	Specific only		20									23.913	2.17391																		2.17391
Fox 2005	Clinic or Hospital Study with High Quality Surveillance	Active, High Quality	DEC	DEC	44	15.8	Partial	Wb	625	Specific only		36									43.1818	18.1818																		13.6364
Fox 2005	Clinic or Hospital Study with High Quality Surveillance	Active, High Quality	DA	DEC+ALB	47	15.8	Partial	Wb	580	Specific only		53									48.9362	10.6383																		14.8936
Fox 2005	Clinic or Hospital Study with High Quality Surveillance	Active, High Quality	Placebo	Placebo	43	15.8	Partial	Wb	665	Specific only		23									27.907	16.2791																		16.2791
Hochberg 2006	Community Study with Moderate or Low Quality Surveillance	Passive	DA	DEC+ALB	3781	16	Partial	Wb		Aggregate and Specific	8.3	1.91008					4.7619			7.48299	2.98969	1.74398		2.32531				2.24226
Ismail 1991	Clinic or Hospital Study with High Quality Surveillance	Active, High Quality	IVM	IVM	40	100	100%	Wb	750.125	Aggregate only	77.5
Ismail 1996	Clinic or Hospital Study with High Quality Surveillance	Active, High Quality	IVM	1. IVM 20, then IVM 400	14	100	100%	Wb	1000	Aggregate only	92.8571
Ismail 1996	Clinic or Hospital Study with High Quality Surveillance	Active, High Quality	DEC	2. DEC 3 then DEC 10	12	100	100%	Wb	1230	Aggregate only	75
Ismail 1996	Clinic or Hospital Study with High Quality Surveillance	Active, High Quality	IVM	3. IVM 20 then placebo	11	100	100%	Wb	1274	Aggregate only	90.9091
Kar 1993	Clinic or Hospital Study with High Quality Surveillance	Active, High Quality	IVM	IVM	60	100	100%	Wb		Aggregate and Specific	97	98									93	70	52	30		15			32		5	70		87	92	75	52		45	60			83
Kar 2015	Clinic or Hospital Study with High Quality Surveillance	Active, High Quality	DA	DEC+ALB	104	100	100%	Wb	804	Aggregate and Specific	57.6923	22.1					0.9				31.7	4.8					2.8	2.8						1.9									1.9
Kimura 1985	Community Study with Moderate or Low Quality Surveillance	Active, Moderate or Low Quality	DEC	DEC4mg mf-	68	0	None	Wb		Aggregate and Specific	27.9													11.8
Kimura 1985	Community Study with Moderate or Low Quality Surveillance	Active, Moderate or Low Quality	DEC	DEC4mg mf+	51	100	100%	Wb		Aggregate and Specific	58.8													31.4
Kimura 1985	Community Study with Moderate or Low Quality Surveillance	Active, Moderate or Low Quality	DEC	DEC6mg mf-	88	0	None	Wb		Aggregate and Specific	33													11.4
Kimura 1985	Community Study with Moderate or Low Quality Surveillance	Active, Moderate or Low Quality	DEC	DEC6mg mf+	142	100	100%	Wb		Aggregate and Specific	57													18.3
Kimura 1985	Community Study with Moderate or Low Quality Surveillance	Active, Moderate or Low Quality	DEC	DEC8mg mf-	41	0	None	Wb		Aggregate and Specific	36.6													24.4
Kimura 1985	Community Study with Moderate or Low Quality Surveillance	Active, Moderate or Low Quality	DEC	DEC8mg mf+	68	100	100%	Wb		Aggregate and Specific	77.9													29.4
Kshirsagar 2004	Community Study with Moderate or Low Quality Surveillance	Active, Moderate or Low Quality	DEC	DEC	698	8.4	Partial	Wb		Aggregate only	20
Kshirsagar 2004	Community Study with Moderate or Low Quality Surveillance	Active, Moderate or Low Quality	DA	DEC+ALB	705	8.8	Partial	Wb		Aggregate only	17
Kumaraswami 1988	Clinic or Hospital Study with High Quality Surveillance	Active, High Quality	IVM	IVM	40	100	100%	Wb		Aggregate and Specific	97.4359	92		8					0		92	79	54	23		5			13	8			28	53	56	54	33		54	74			64
Lima 2012	Community Study with Moderate or Low Quality Surveillance	Active, Moderate or Low Quality	DEC	Area 1, f	231	5	Partial	Wb		Aggregate and Specific	29.8701	2.1645	0		0	0			0		6.92641	3.0303	2.1645	2.5974		0.865801	13.4199	4.329	9.09091		0			0.4329		0.865801	3.0303						1.7316
Lima 2012	Community Study with Moderate or Low Quality Surveillance	Active, Moderate or Low Quality	DEC	Area 1, m	207	5	Partial	Wb		Aggregate and Specific	16.9082	0.483092	0		0.966184	0	0.966184		0		4.34783	1.44928	0.483092	0.48			6.28019	2.89855	1.93237		0.483092			0		0	1.44928						0
Lima 2012	Community Study with Moderate or Low Quality Surveillance	Active, Moderate or Low Quality	DEC	Area 2, f	197	5	Partial	Wb		Aggregate and Specific	18.7817	0.507614	1.01523		2.03046	0.507614			1.01523		1.52284	1.52284	0	2.53807		0.507614	6.59898	1.01523	4.34783		0.507614			0		0.507614	1.52284						0.507614
Lima 2012	Community Study with Moderate or Low Quality Surveillance	Active, Moderate or Low Quality	DEC	Area 2, m	168	5	Partial	Wb		Aggregate and Specific	13.0952	2.97619	0		0.595238	0	0.595238		1.19048		1.78571	1.78571	0	0.595238		0.595238	7.14286	0	0		0			0		0	1.78571						0
Mak 1993	Clinic or Hospital Study with High Quality Surveillance	Active, High Quality	IVM	IVM	40	100	100%	Bm	106.1	Aggregate and Specific	27.5	35							2.5
Makunde 2003	Clinic or Hospital Study with High Quality Surveillance	Active, High Quality	ALB	Alb	13	100	100%	Wb	508	Aggregate and Specific	38.4615	0	7.69231			7.69231				0	7.69231							15.3846
Makunde 2003	Clinic or Hospital Study with High Quality Surveillance	Active, High Quality	IA	Alb+IVM	12	100	100%	Wb	508	Aggregate and Specific	50	16.6667	0			0				25	0							0
Makunde 2006	Community Study with Moderate or Low Quality Surveillance	Active, Moderate or Low Quality	DEC	combined	57	56.1404	Partial	Wb	838	Aggregate only	100
Mand 2009	Community Study with Moderate or Low Quality Surveillance	Active, Moderate or Low Quality	DEC	10 day doxy	12	91.7	Partial	Wb	524	Aggregate and Specific	45.4545	45.4545	0			0	25				0	18.1818				8.33333		0	0	8.33333
Mand 2009	Community Study with Moderate or Low Quality Surveillance	Active, Moderate or Low Quality	DEC	21 day doxy	16	82.4	Partial	Wb	218	Aggregate and Specific	56.25	43.75	0			6.25	12.5				25	12.5				0		6.25	0	0
Mand 2009	Community Study with Moderate or Low Quality Surveillance	Active, Moderate or Low Quality	DEC	placebo	14	78.6	Partial	Wb	241	Aggregate and Specific	64.2857	50	7.14286			0	14.2857				35.7143	14.2857				0		0	7.14286	0
McLaughlin 2003	Community Study with Moderate or Low Quality Surveillance	Passive	DA	DEC+ALB	71187		Partial	Wb		Aggregate only	24.4722	13.7188									13.7188	13.7188
Moulia-Pelat 1993	Clinic or Hospital Study with High Quality Surveillance	Active, High Quality	DI	DEC1mg+IVM	12	100	100%	Wb	397	Aggregate and Specific	50	41.6667									25	33.3333															41.6667
Moulia-Pelat 1993	Clinic or Hospital Study with High Quality Surveillance	Active, High Quality	DI	DEC3mg+IVM	17	100	100%	Wb	187	Aggregate and Specific	53	29.4118									29.4118	35.2941															23.5294
Moulia-Pelat 1993	Clinic or Hospital Study with High Quality Surveillance	Active, High Quality	DI	DEC6mg+IVM	10	100	100%	Wb	184	Aggregate and Specific	50	30									10	20															30
Nguyen 1994	Community Study with Moderate or Low Quality Surveillance	Active, Moderate or Low Quality	IVM	IVM100	874	21.1	Partial	Wb	123	Aggregate only	1.9
Nguyen 1994	Community Study with Moderate or Low Quality Surveillance	Active, Moderate or Low Quality	IVM	IVM100	892	21.2	Partial	Wb	77.6	Aggregate only	1
Nguyen 1994	Community Study with Moderate or Low Quality Surveillance	Active, Moderate or Low Quality	IVM	IVM100	864	21.4	Partial	Wb	358.7	Aggregate only	3.8
Nguyen 1994	Community Study with Moderate or Low Quality Surveillance	Active, Moderate or Low Quality	IVM	IVM400	882	14.9	Partial	Wb	35.5	Aggregate only	1.1
Nguyen 1994	Community Study with Moderate or Low Quality Surveillance	Active, Moderate or Low Quality	IVM	IVM400	869	20.7	Partial	Wb	112	Aggregate only	2.1
Ottesen 1990	Clinic or Hospital Study with High Quality Surveillance	Active, High Quality	DEC	DEC	14	100	100%	Wb	901	Specific only				7.14286
Ottesen 1990	Clinic or Hospital Study with High Quality Surveillance	Active, High Quality	IVM	IVM1mg	13	100	100%	Wb	901	Specific only				7.69231
Ottesen 1990	Clinic or Hospital Study with High Quality Surveillance	Active, High Quality	IVM	IVM6mg	13	100	100%	Wb	901	Specific only				7.69231
Pani 2002	Clinic or Hospital Study with High Quality Surveillance	Active, High Quality	ALB	ALB	19	100	100%	Wb	77.6	Aggregate and Specific	42.1	31.6									5.3	21
Pani 2002	Clinic or Hospital Study with High Quality Surveillance	Active, High Quality	DA	ALB+DEC	18	100	100%	Wb	79.4	Aggregate and Specific	61.1	55.6									44.4	50
Pani 2002	Clinic or Hospital Study with High Quality Surveillance	Active, High Quality	DEC	DEC	17	100	100%	Wb	81.3	Aggregate and Specific	52.9	40.1									35.3	29.4
Pani 2004	Clinic or Hospital Study with High Quality Surveillance	Active, High Quality	DEC	A. DEC 12	20	100	100%	Wb	330.1	Aggregate and Specific	85	55									55	60		0		0			5		0	10	0				0			35			10
Pani 2004	Clinic or Hospital Study with High Quality Surveillance	Active, High Quality	DI	B. DEC 6 + IVM 200	20	100	100%	Wb	337.8	Aggregate and Specific	95	80									65	65		10		10			20		0	10	0				10			60			20
Pani 2004	Clinic or Hospital Study with High Quality Surveillance	Active, High Quality	DI	C. DEC 6 + IVM 400	20	100	100%	Wb	294.1	Aggregate and Specific	100	85									60	50		15		10			10		0	10	0				0			35			10
Panicker 1991	Community Study with Moderate or Low Quality Surveillance	Active, Moderate or Low Quality	DEC	1. biannual group	1770	6.27	Partial	Bm		Aggregate and Specific	6.21	2.6									1.24	0.4		1.07		0.34						0.28			0.06
Panicker 1991	Community Study with Moderate or Low Quality Surveillance	Active, Moderate or Low Quality	DEC	2. annual, mf neg	465	0	None	Bm		Aggregate and Specific	3.23
Panicker 1991	Community Study with Moderate or Low Quality Surveillance	Active, Moderate or Low Quality	DEC	3. annual, mf pos	41	100	100%	Bm		Aggregate and Specific	58.54
Reddy 2000	Clinic or Hospital Study with High Quality Surveillance	Active, High Quality	DEC	DEC	29	100	100%	Wb	238	Aggregate and Specific	65.5	41.4									34.5	27.6		13.8		13.8			17.2	3.4		6.9	0				3.4			10.3			17.2
Reddy 2000	Clinic or Hospital Study with High Quality Surveillance	Active, High Quality	IVM	IVM	30	100	100%	Wb	322	Aggregate and Specific	93.3	80									76.7	63.3		23.3		20			33.3	6.7		10	3.3				3.3			43.3			46.7
Richards 1991	Clinic or Hospital Study with High Quality Surveillance	Active, High Quality	IVM	IVM1mg	30	100	100%	Wb	728	Aggregate and Specific	90	59									73	53	17	27													20			17			43
Richards 1991	Clinic or Hospital Study with High Quality Surveillance	Active, High Quality	DI	IVM1mg +DEC	10	10	Partial	Wb	0.2	Aggregate and Specific	90	10				0	40				50	20		20				20			0
Richards 1991	Clinic or Hospital Study with High Quality Surveillance	Active, High Quality	IVM	IVM1mg+IVM200	10	10	Partial	Wb	0.1	Aggregate and Specific	40	10				0	0				0	10		20				0			10
Richards 1991	Clinic or Hospital Study with High Quality Surveillance	Active, High Quality	IVM	IVM1mg+IVM400	10	10	Partial	Wb	0.1	Aggregate and Specific	20	10				0	0				20	10		20				0			0
Rizzo 2007	Clinic or Hospital Study with High Quality Surveillance	Active, High Quality	DEC	DEC	43	100	100%	Wb	182.3	Specific only		28					4.65116				30	7		14			37													32
Rizzo 2007	Clinic or Hospital Study with High Quality Surveillance	Active, High Quality	DA	DEC+ALB	41	100	100%	Wb	232.6	Specific only		22					2.43902				40	12		10			37													25
Roux 1989	Community Study with Moderate or Low Quality Surveillance	Active, Moderate or Low Quality	IVM	IVM100	10	100	100%	Wb	470	Aggregate Only	80
Roux 1989	Community Study with Moderate or Low Quality Surveillance	Active, Moderate or Low Quality	IVM	IVM150	10	100	100%	Wb	843	Aggregate Only	70
Roux 1989	Community Study with Moderate or Low Quality Surveillance	Active, Moderate or Low Quality	IVM	IVM200	10	100	100%	Wb	721	Aggregate Only	80
Roux 1989	Community Study with Moderate or Low Quality Surveillance	Active, Moderate or Low Quality	IVM	IVM50	10	100	100%	Wb	647	Aggregate Only	60
Sabry 1991	Clinic or Hospital Study with High Quality Surveillance	Active, High Quality	DEC	DEC	30	100	100%	Wb	130.21	Specific only		10	6.7				36.7		3.3		30	10		3.3		3.3			10	6.7			6.7		16.7	10
Sabry 1991	Clinic or Hospital Study with High Quality Surveillance	Active, High Quality	IVM	IVM	41	100	100%	Wb	153.37	Specific only		56.1									63.5	34.2		4.9		9.8			12.2	4.9			9.8		14.6	12.2
Shenoy 1992	Clinic or Hospital Study with High Quality Surveillance	Active, High Quality	IVM	IVM	60	100	100%	Bm	710	Aggregate and Specific	100	67									77	73														38				47
Shenoy 1998	Clinic or Hospital Study with High Quality Surveillance	Active, High Quality	DI	DEC+IVM	21	100	100%	Bm	841	Aggregate and Specific	100	95.2381		9.52381							80.9524	90.4762	52.381	9.52381		14.2857			14.2857			19.0476		71.4286		52.381	28.5714		47.619	4.7619			61.9048
Shenoy 1999	Clinic or Hospital Study with High Quality Surveillance	Active, High Quality	DA	DEC+ALB	16	100	100%	Bm	374	Aggregate only	94
Shenoy 1999	Clinic or Hospital Study with High Quality Surveillance	Active, High Quality	IA	IVM+ALB	16	100	100%	Bm	482	Aggregate only	75
Shenoy 1999	Clinic or Hospital Study with High Quality Surveillance	Active, High Quality	DI	IVM+DEC	16	100	100%	Bm	912	Aggregate only	100
Shenoy 2002	Clinic or Hospital Study with High Quality Surveillance	Active, High Quality	ALB	ALB	14	0	None	n/a		Aggregate and Specific	0
Shenoy 2002	Clinic or Hospital Study with High Quality Surveillance	Active, High Quality	DEC	DEC	14	0	None	n/a		Aggregate and Specific	7.14286	7.14286									7.14286	7.14286																		7.14286
Shenoy 2002	Clinic or Hospital Study with High Quality Surveillance	Active, High Quality	DA	DEC+ALB	14	0	None	n/a		Aggregate and Specific	0
Sutano 1985	Clinic or Hospital Study with High Quality Surveillance	Active, High Quality	DEC	DEC	15	100	100%	Bm		Aggregate and Specific	100	93.3333									80	33.3333							26.6667							80
Thomsen 2016	Clinic or Hospital Study with High Quality Surveillance	Active, High Quality	DA	DEC+ALB	12	100	100%	Wb	1857	Aggregate and Specific	83	16.6667									25	42		8				17
Thomsen 2016	Clinic or Hospital Study with High Quality Surveillance	Active, High Quality	IDA	IDA	12	100	100%	Wb	1558	Aggregate and Specific	50	50									50	58		33				8
Turner 2006	Community Study with Moderate or Low Quality Surveillance	Active, Moderate or Low Quality	IA	doxycyline	20	93.75	Partial	Wb	192.8	Aggregate only	63.6
Turner 2006	Community Study with Moderate or Low Quality Surveillance	Active, Moderate or Low Quality	IA	placebo	24	100	100%	Wb	874.9	Aggregate only	76.4
Wamae 2011	Community Study with Moderate or Low Quality Surveillance	Passive	ALB	ALB	62	48.3871	Partial	Wb	330	Aggregate only	0
Wamae 2011	Community Study with Moderate or Low Quality Surveillance	Passive	DEC	DEC	54	48.1481	Partial	Wb	300	Aggregate only	0
Wamae 2011	Community Study with Moderate or Low Quality Surveillance	Passive	DA	DEC+ALB	54	46.2963	Partial	Wb	330	Aggregate only	0
Weerasooriya 1998	Community Study with High Quality Surveillance	Active, High Quality	DEC	DEC	31	100	100%	Wb		Aggregate and Specific	64.5	41.9									22.6			12.9				12.9
Zheng (Huijun) 1991	Clinic or Hospital Study with High Quality Surveillance	Active, High Quality	DEC	DEC	30	100	100%	Wb	60	Aggregate and Specific	80	3.33333	26.6667				16.6667				33.3333	6.66667	0	16.6667											20		6.66667						0
Zheng (Huijun) 1991	Clinic or Hospital Study with High Quality Surveillance	Active, High Quality	IVM	IVM	30	100	100%	Wb	68	Aggregate and Specific	76.6667	16.6667	6.66667				0				53.3333	13.3333	3.33333	16.6667											20	6.66667	13.3333						6.66667
